# Supplementary material for: DFT Calculations of 1H NMR Chemical Shifts of Geometric Isomers of Conjugated Linolenic Acids, Hexadecatrienyl Pheromones, and Model Triene-Containing Compounds: Structures in Solution and Revision of NMR Assignments
Source: Molecules. 2021 Jun 7;26(11):3477. doi: 10.3390/molecules26113477 (PMC8201138; doi:10.3390/molecules26113477)
Supplement: Supplementary file 1 [file molecules-26-03477-s001.zip]

Archive with 1 entries (1 files):
- molecules-1246095-supplementary.pdf
